# Supplementary material for: Antibiotics Usage and Avoidance in Germany and Poland: Attitudes and Knowledge of Patients, Physicians, and Pharmacists
Source: Antibiotics (Basel). 2024 Dec 6;13(12):1188. doi: 10.3390/antibiotics13121188 (PMC11672592; doi:10.3390/antibiotics13121188)
Supplement: Supplementary file 1 [file antibiotics-13-01188-s001.zip]

Archive with 1 entries (1 files):
- antibiotics-3227929-supplementary.pdf
